# Supplementary material for: Aging of 3D Printed Polymers under Sterilizing UV-C Radiation
Source: Polymers (Basel). 2021 Dec 20;13(24):4467. doi: 10.3390/polym13244467 (PMC8709156; doi:10.3390/polym13244467)
Supplement: Supplementary file 1 [file polymers-13-04467-s001.zip]

Archive with 2 entries (2 files):
- S1 - Creep.xlsx
- S2 - Anova.xlsx
