# Supplementary material for: Aging of 3D Printed Polymers under Sterilizing UV-C Radiation
Source: Polymers (Basel). 2021 Dec 20;13(24):4467. doi: 10.3390/polym13244467 (PMC8709156; doi:10.3390/polym13244467)
Supplement: Supplementary file 1 [file polymers-13-04467-s001.zip › S1 - Creep.xlsx]

## Sheet: Measurement
		PLA control						PLA UVC						PETG Control						PETG UVC
Hours		Sample 1	Sample 2	Sample 3	Sample 4	Sample 5		Sample 1	Sample 2	Sample 3	Sample 4	Sample 5		Sample 1	Sample 2	Sample 3	Sample 4	Sample 5		Sample 1	Sample 2	Sample 3	Sample 4	Sample 5
No load		68.15	68.182	68.149	68.157	68.163		68.148	68.166	68.161	68.186	68.17		68.204	68.197	68.175	68.188	68.187		68.181	68.19	68.216	68.189	68.179
2		68.404	68.441	68.409	68.415	68.425		68.413	68.436	68.427	68.45	68.435		68.476	68.479	68.461	68.466	68.473		68.556	68.571	68.576	68.594	68.543
4		68.416	68.451	68.421	68.423	68.427		68.421	68.435	68.444	68.462	68.442		68.516	68.499	68.493	68.5	68.493		68.581	68.582	68.611	68.599	68.57
6		68.427	68.46	68.428	68.431	68.434		68.428	68.443	68.446	68.469	68.454		68.529	68.541	68.507	68.518	68.517		68.593	68.61	68.618	68.628	68.586
12		68.438	68.476	68.442	68.453	68.46		68.451	68.469	68.468	68.484	68.474		68.572	68.567	68.54	68.558	68.557		68.629	68.645	68.649	68.66	68.621
24		68.465	68.498	68.464	68.479	68.482		68.484	68.491	68.485	68.509	68.497		68.618	68.615	68.594	68.613	68.595		68.674	68.677	68.699	68.706	68.675
48		68.486	68.518	68.483	68.504	68.508		68.505	68.524	68.499	68.527	68.522		68.677	68.667	68.641	68.667	68.665		68.718	68.729	68.752	68.771	68.729
72		68.516	68.538	68.509	68.523	68.531		68.527	68.551	68.525	68.556	68.535		68.711	68.702	68.678	68.713	68.698		68.744	68.753	68.777	68.794	68.764
96		68.533	68.564	68.534	68.541	68.558		68.554	68.576	68.555	68.584	68.575		68.745	68.736	68.712	68.747	68.732		68.767	68.774	68.79	68.82	68.784
120		68.567	68.592	68.559	68.564	68.578		68.58	68.595	68.582	68.616	68.597		68.771	68.758	68.734	68.761	68.748		68.774	68.791	68.82	68.829	68.792
