# Supplementary material for: Aging of 3D Printed Polymers under Sterilizing UV-C Radiation
Source: Polymers (Basel). 2021 Dec 20;13(24):4467. doi: 10.3390/polym13244467 (PMC8709156; doi:10.3390/polym13244467)
Supplement: Supplementary file 1 [file polymers-13-04467-s001.zip › S2 - Anova.xlsx]

## Sheet: ANOVA
	Anova: Single Factor		PLA Tensile Strength				ANOVA
							Source of Variation	SS	df	MS	F	P-value	F crit
	SUMMARY						Between Groups	17.8757	1	17.8757	28.5326	0.000692807	5.31766
	Groups	Count	Sum	Average	Variance		Within Groups	5.012	8	0.6265
	PLA control tensile	5	147.69	29.538	0.62827
	PLA UV-C tensile	5	134.32	26.864	0.62473		Total	22.8877	9
	Anova: Single Factor		PETG Tensile Strength				ANOVA
							Source of Variation	SS	df	MS	F	P-value	F crit
	SUMMARY						Between Groups	349.281	1	349.281	522.274	1.42513e-08	5.31766
	Groups	Count	Sum	Average	Variance		Within Groups	5.35016	8	0.66877
	PETG control tensile	5	156.49	31.298	0.27742
	PETG UV-C tensile	5	97.39	19.478	1.06012		Total	354.631	9
	Anova: Single Factor		PLA Stifness				ANOVA
							Source of Variation	SS	df	MS	F	P-value	F crit
	SUMMARY						Between Groups	7248.48	1	7248.48	1.98459	0.196567	5.31766
	Groups	Count	Sum	Average	Variance		Within Groups	29219	8	3652.38
	PLA control stiffness	5	13876.6	2775.32	3463.27
	PLA UV-C stiffness	5	13607.4	2721.47	3841.49		Total	36467.5	9
	Anova: Single Factor		PETG Stifness				ANOVA
							Source of Variation	SS	df	MS	F	P-value	F crit
	SUMMARY						Between Groups	22809.2	1	22809.2	15.548	0.00427727	5.31766
	Groups	Count	Sum	Average	Variance		Within Groups	11736.2	8	1467.02
	PETG control stiffness	5	8239.98	1648	2314.94
	PETG UV-C stiffness	5	7762.39	1552.48	619.102		Total	34545.4	9
	Anova: Single Factor		PLA Compressive Strength				ANOVA
							Source of Variation	SS	df	MS	F	P-value	F crit
	SUMMARY						Between Groups	268.864	1	268.864	142.728	2.21755e-06	5.31766
	Groups	Count	Sum	Average	Variance		Within Groups	15.07	8	1.88375
	PLA control compressive	5	390.317	78.0634	1.49849
	PLA UV-C compressive	5	338.465	67.6929	2.269		Total	283.934	9
	Anova: Single Factor		PETG Compressive Strength				ANOVA
							Source of Variation	SS	df	MS	F	P-value	F crit
	SUMMARY						Between Groups	1250.93	1	1250.93	6.17095	0.0378665	5.31766
	Groups	Count	Sum	Average	Variance		Within Groups	1621.7	8	202.713
	PETG control compressive	5	329.691	65.9382	405.336
	PETG UV-C compressive	5	217.846	43.5692	0.0893869		Total	2872.63	9
